# Supplementary material for: Combination of JAKi and HDACi Exerts Antiangiogenic Potential in Cutaneous T-Cell Lymphoma
Source: Cancers (Basel). 2024 Sep 17;16(18):3176. doi: 10.3390/cancers16183176 (PMC11430229; doi:10.3390/cancers16183176)
Supplement: Supplementary file 1 [file cancers-16-03176-s001.zip]

Archive with 1 entries (1 files):
- cancers-3169622-supplementary.pdf
